# Supplementary material for: Altered glymphatic function in nasopharyngeal carcinoma following radiotherapy: novel insights from choroid plexus volume and free-water fraction analyses
Source: Front Neurosci. 2026 May 4;20:1690724. doi: 10.3389/fnins.2026.1690724 (PMC13180809; doi:10.3389/fnins.2026.1690724)
Supplement: Supplementary file 1 [file Table_1.xlsx]

## Sheet: Table S1
			Table S1: Detailed chemotherapy data for patients with NPC
			Chemotherapy regimens	Dose for each agent	Time for medication administration	Number of course	Duration
			TPF	(1) 5-FU (for neoadjuvant chemotherapy): 500-750mg/m2,day 1-5; (2) docetaxel (for neoadjuvant chemotherapy): 60mg/m2; (3) cisplatin (for neoadjuvant chemotherapy)：60mg/m2; (4) cisplatin (for concomitant chemoradiotherapy)：80-100mg/m2 (a single-pass regimen); 40mg/m2 (weekly regimen)	(1) 5-FU (for neoadjuvant chemotherapy): days 1-5, once every 3 weeks, three consecutive times； (2) docetaxel (for neoadjuvant chemotherapy): once every 3 weeks, three consecutive times； (3) cisplatin (for neoadjuvant chemotherapy): once every 3 weeks, three consecutive times； (4) cisplatin (for concomitant chemoradiotherapy): days 1-3/1st week, and days 1-3/5th week (a single-pass regimen); or o…	(1) 5-FU (for neoadjuvant chemotherapy): 3 courses; (2) docetaxel (for neoadjuvant chemotherapy): 3 courses; (3) cisplatin (for neoadjuvant chemotherapy): 3 courses; (4) cisplatin (for concomitant chemoradiotherapy): 2 courses (a single-pass regimen); 7 courses (weekly regimen)	(1) 5-FU (for neoadjuvant chemotherapy): 9w; (2) docetaxel (for neoadjuvant chemotherapy): 9w; (3) cisplatin (for neoadjuvant chemotherapy): 9w; (4) cisplatin (for concomitant chemoradiotherapy): 2w (a single-pass regimen); 7w (weekly regimen)
			TP	(1) docetaxel (for neoadjuvant chemotherapy): 75mg/m2; (2) cisplatin (for neoadjuvant chemotherapy): 80-100mg/m2; (3) cisplatin (for concomitant chemoradiotherapy): 80-100mg/m2 (a single-pass regimen); 40mg/m2 (weekly regimen)	(1) docetaxel (for neoadjuvant chemotherapy): once every 3 weeks, two consecutive times； (2) cisplatin (for neoadjuvant chemotherapy): once every 3 weeks, two consecutive times； (3) cisplatin (for concomitant chemoradiotherapy): days 1-3/1st week, and days 1-3/5th week (a single-pass regimen); or once a week, seven consecutive times (weekly regimen)	(1) docetaxel (for neoadjuvant chemotherapy): 2 courses； (2) cisplatin (for neoadjuvant chemotherapy): 2 courses； (3) cisplatin (for concomitant chemoradiotherapy): 2 courses (a single-pass regimen); 7 courses (weekly regimen)	(1) docetaxel (for neoadjuvant chemotherapy）: 6w； (2) cisplatin（for neoadjuvant chemotherapy）：6w； (3) cisplatin（for concomitant chemoradiotherapy）：2w (a single-pass regimen);7w (weekly regimen)
			PF	(1) 5-FU (for neoadjuvant chemotherapy): 750-1000mg/m2,day 1-5; (2) cisplatin (for neoadjuvant chemotherapy)：80-100mg/m2; (3) cisplatin (for concomitant chemoradiotherapy)：80-100mg/m2 (a single-pass regimen); 40mg/m2 (weekly regimen)	(1) 5-FU (for neoadjuvant chemotherapy): day 1-5, once every 3 weeks, three consecutive times； (2) cisplatin (for neoadjuvant chemotherapy): once every 3 weeks, three consecutive times； (3) cisplatin (for concomitant chemoradiotherapy): day 1-3/1st week, and day 1-3/5th week (a single-pass regimen); or once a week, seven consecutive times (weekly regimen)	(1) 5-FU (for neoadjuvant chemotherapy): 3 courses； (2) cisplatin (for neoadjuvant chemotherapy): 3 courses; (3) cisplatin (for concomitant chemoradiotherapy): 2 courses (a single-pass regimen); 7 courses (weekly regimen)	(1) 5-FU (for neoadjuvant chemotherapy): 9w； (2) cisplatin (for neoadjuvant chemotherapy): 3w; (3) cisplatin (for concomitant chemoradiotherapy): 2w (a single-pass regimen); 7w (weekly regimen)
			GP	(1) gemcitabine (for neoadjuvant chemotherapy): 1000mg/m2, day 1,8; (2) cisplatin (for neoadjuvant chemotherapy): 80-100mg/m2; (3) cisplatin (for concomitant chemoradiotherapy): 80-100mg/m2 (a single-pass regimen); 40mg/m2 (weekly regimen)	(1) gemcitabine (for neoadjuvant chemotherapy): day 1,8; once every 3 weeks, three consecutive times； (2) cisplatin (for neoadjuvant chemotherapy): once every 3 weeks, three consecutive times； (3) cisplatin (for concomitant chemoradiotherapy): days 1-3/1st week, and days 1-3/5th week (a single-pass regimen); or once a week, seven consecutive times (weekly regimen)	(1) gemcitabine (for neoadjuvant chemotherapy): 3 courses; (2) cisplatin (for neoadjuvant chemotherapy): 3 courses; (3) cisplatin (for concomitant chemoradiotherapy): 2 courses (a single-pass regimen); 7 courses (weekly regimen)	(1) gemcitabine (for neoadjuvant chemotherapy): 9w; (2) cisplatin (for neoadjuvant chemotherapy): 9w; (3) cisplatin (for concomitant chemoradiotherapy)：2w (a single-pass regimen);7w (weekly regimen)
			Note:NPC Nasopharyngeal carcinoma; RE, radiation encephalopathy; TPF, docetaxel, cisplatin and fluorouracil; TP, docetaxel and cisplatin; PF, cisplatin and fluorouracil; GP, gemcitabine and cisplatin
